# Supplementary material for: Electrospun Fibers and Sorbents as a Possible Basis for Effective Composite Wound Dressings
Source: Micromachines (Basel). 2020 Apr 22;11(4):441. doi: 10.3390/mi11040441 (PMC7231366; doi:10.3390/mi11040441)
Supplement: Supplementary file 1 [file micromachines-11-00441-s001.zip]

Archive with 3 entries (2 files):
- micromachines-732512- si/
- micromachines-732512- si/micromachines-732512-si proof.docx
- micromachines-732512- si/micromachines-732512-si.mp4
